# Supplementary material for: Microemulsions of Nonionic Surfactant with Water and Various Homologous Esters: Preparation, Phase Transitions, Physical Property Measurements, and Application for Extraction of Tricyclic Antidepressant Drugs from Aqueous Media
Source: Nanomaterials (Basel). 2023 Aug 11;13(16):2311. doi: 10.3390/nano13162311 (PMC10458553; doi:10.3390/nano13162311)
Supplement: Supplementary file 1 [file nanomaterials-13-02311-s001.zip]

Archive with 1 entries (1 files):
- nanomaterials-2560473-supplementary.pdf
